# Supplementary material for: Vitamin D Receptor Gene Polymorphisms Affect Osteoporosis-Related Traits and Response to Antiresorptive Therapy
Source: Genes (Basel). 2023 Jan 11;14(1):193. doi: 10.3390/genes14010193 (PMC9858724; doi:10.3390/genes14010193)
Supplement: Supplementary file 1 [file genes-14-00193-s001.zip]

Archive with 1 entries (1 files):
- genes-2132718-supplementary.pdf
